# Supplementary material for: Thiol Reductases in Deinococcus Bacteria and Roles in Stress Tolerance
Source: Antioxidants (Basel). 2022 Mar 16;11(3):561. doi: 10.3390/antiox11030561 (PMC8945050; doi:10.3390/antiox11030561)
Supplement: Supplementary file 1 [file antioxidants-11-00561-s001.zip]

Archive with 1 entries (1 files):
- antioxidants-1619302-supplementary.pdf
